# Supplementary material for: Parameterized hemodynamic response function data of healthy individuals obtained from resting-state functional MRI in a 7T MRI scanner
Source: Data Brief. 2018 Jan 6;17:1175–9. doi: 10.1016/j.dib.2018.01.003 (PMC5988211; doi:10.1016/j.dib.2018.01.003)
Supplement: Supplementary file 1 — Supplementary material [file mmc1.zip]

Archive with 152 entries (147 files):
- HRF_parameters_Healthy_7T_Auburn/HRFparameters_illustration.tif
- HRF_parameters_Healthy_7T_Auburn/Power-264 template data/
- HRF_parameters_Healthy_7T_Auburn/Power-264 template data/FunctionalConnectivity_Power264_DMN.mat
- HRF_parameters_Healthy_7T_Auburn/Power-264 template data/HRF_parameters_Power264_DMN.mat
- HRF_parameters_Healthy_7T_Auburn/Power-264 template data/Power264_DMN_ROIs.tif
- HRF_parameters_Healthy_7T_Auburn/Power-264 template data/Power264_template_DMN.xls
- HRF_parameters_Healthy_7T_Auburn/Readme.pdf
- HRF_parameters_Healthy_7T_Auburn/Whole-brain HRF data/
- HRF_parameters_Healthy_7T_Auburn/Whole-brain HRF data/FullWidthHalfMax/
- HRF_parameters_Healthy_7T_Auburn/Whole-brain HRF data/FullWidthHalfMax/FWHM_sub_01.nii
- HRF_parameters_Healthy_7T_Auburn/Whole-brain HRF data/FullWidthHalfMax/FWHM_sub_02.nii
- HRF_parameters_Healthy_7T_Auburn/Whole-brain HRF data/FullWidthHalfMax/FWHM_sub_03.nii
- HRF_parameters_Healthy_7T_Auburn/Whole-brain HRF data/FullWidthHalfMax/FWHM_sub_04.nii
- HRF_parameters_Healthy_7T_Auburn/Whole-brain HRF data/FullWidthHalfMax/FWHM_sub_05.nii
- HRF_parameters_Healthy_7T_Auburn/Whole-brain HRF data/FullWidthHalfMax/FWHM_sub_06.nii
- HRF_parameters_Healthy_7T_Auburn/Whole-brain HRF data/FullWidthHalfMax/FWHM_sub_07.nii
- HRF_parameters_Healthy_7T_Auburn/Whole-brain HRF data/FullWidthHalfMax/FWHM_sub_08.nii
- HRF_parameters_Healthy_7T_Auburn/Whole-brain HRF data/FullWidthHalfMax/FWHM_sub_09.nii
- HRF_parameters_Healthy_7T_Auburn/Whole-brain HRF data/FullWidthHalfMax/FWHM_sub_10.nii
- HRF_parameters_Healthy_7T_Auburn/Whole-brain HRF data/FullWidthHalfMax/FWHM_sub_11.nii
- HRF_parameters_Healthy_7T_Auburn/Whole-brain HRF data/FullWidthHalfMax/FWHM_sub_12.nii
- HRF_parameters_Healthy_7T_Auburn/Whole-brain HRF data/FullWidthHalfMax/FWHM_sub_13.nii
- HRF_parameters_Healthy_7T_Auburn/Whole-brain HRF data/FullWidthHalfMax/FWHM_sub_14.nii
- HRF_parameters_Healthy_7T_Auburn/Whole-brain HRF data/FullWidthHalfMax/FWHM_sub_15.nii
- HRF_parameters_Healthy_7T_Auburn/Whole-brain HRF data/FullWidthHalfMax/FWHM_sub_16.nii
- HRF_parameters_Healthy_7T_Auburn/Whole-brain HRF data/FullWidthHalfMax/FWHM_sub_17.nii
- HRF_parameters_Healthy_7T_Auburn/Whole-brain HRF data/FullWidthHalfMax/FWHM_sub_18.nii
- HRF_parameters_Healthy_7T_Auburn/Whole-brain HRF data/FullWidthHalfMax/FWHM_sub_19.nii
- HRF_parameters_Healthy_7T_Auburn/Whole-brain HRF data/FullWidthHalfMax/FWHM_sub_20.nii
- HRF_parameters_Healthy_7T_Auburn/Whole-brain HRF data/FullWidthHalfMax/FWHM_sub_21.nii
- HRF_parameters_Healthy_7T_Auburn/Whole-brain HRF data/FullWidthHalfMax/FWHM_sub_22.nii
- HRF_parameters_Healthy_7T_Auburn/Whole-brain HRF data/FullWidthHalfMax/FWHM_sub_23.nii
- HRF_parameters_Healthy_7T_Auburn/Whole-brain HRF data/FullWidthHalfMax/FWHM_sub_24.nii
- HRF_parameters_Healthy_7T_Auburn/Whole-brain HRF data/FullWidthHalfMax/FWHM_sub_25.nii
- HRF_parameters_Healthy_7T_Auburn/Whole-brain HRF data/FullWidthHalfMax/FWHM_sub_26.nii
- HRF_parameters_Healthy_7T_Auburn/Whole-brain HRF data/FullWidthHalfMax/FWHM_sub_27.nii
- HRF_parameters_Healthy_7T_Auburn/Whole-brain HRF data/FullWidthHalfMax/FWHM_sub_28.nii
- HRF_parameters_Healthy_7T_Auburn/Whole-brain HRF data/FullWidthHalfMax/FWHM_sub_29.nii
- HRF_parameters_Healthy_7T_Auburn/Whole-brain HRF data/FullWidthHalfMax/FWHM_sub_30.nii
- HRF_parameters_Healthy_7T_Auburn/Whole-brain HRF data/FullWidthHalfMax/FWHM_sub_31.nii
- HRF_parameters_Healthy_7T_Auburn/Whole-brain HRF data/FullWidthHalfMax/FWHM_sub_32.nii
- HRF_parameters_Healthy_7T_Auburn/Whole-brain HRF data/FullWidthHalfMax/FWHM_sub_33.nii
- HRF_parameters_Healthy_7T_Auburn/Whole-brain HRF data/FullWidthHalfMax/FWHM_sub_34.nii
- HRF_parameters_Healthy_7T_Auburn/Whole-brain HRF data/FullWidthHalfMax/FWHM_sub_35.nii
- HRF_parameters_Healthy_7T_Auburn/Whole-brain HRF data/FullWidthHalfMax/FWHM_sub_36.nii
- HRF_parameters_Healthy_7T_Auburn/Whole-brain HRF data/FullWidthHalfMax/FWHM_sub_37.nii
- HRF_parameters_Healthy_7T_Auburn/Whole-brain HRF data/FullWidthHalfMax/FWHM_sub_38.nii
- HRF_parameters_Healthy_7T_Auburn/Whole-brain HRF data/FullWidthHalfMax/FWHM_sub_39.nii
- HRF_parameters_Healthy_7T_Auburn/Whole-brain HRF data/FullWidthHalfMax/FWHM_sub_40.nii
- HRF_parameters_Healthy_7T_Auburn/Whole-brain HRF data/FullWidthHalfMax/FWHM_sub_41.nii
- HRF_parameters_Healthy_7T_Auburn/Whole-brain HRF data/FullWidthHalfMax/FWHM_sub_42.nii
- HRF_parameters_Healthy_7T_Auburn/Whole-brain HRF data/FullWidthHalfMax/FWHM_sub_43.nii
- HRF_parameters_Healthy_7T_Auburn/Whole-brain HRF data/FullWidthHalfMax/FWHM_sub_44.nii
- HRF_parameters_Healthy_7T_Auburn/Whole-brain HRF data/FullWidthHalfMax/FWHM_sub_45.nii
- HRF_parameters_Healthy_7T_Auburn/Whole-brain HRF data/FullWidthHalfMax/FWHM_sub_46.nii
- HRF_parameters_Healthy_7T_Auburn/Whole-brain HRF data/FullWidthHalfMax/FWHM_sub_47.nii
- HRF_parameters_Healthy_7T_Auburn/Whole-brain HRF data/ResponseHeight/
- HRF_parameters_Healthy_7T_Auburn/Whole-brain HRF data/ResponseHeight/RH_sub_01.nii
- HRF_parameters_Healthy_7T_Auburn/Whole-brain HRF data/ResponseHeight/RH_sub_02.nii
- HRF_parameters_Healthy_7T_Auburn/Whole-brain HRF data/ResponseHeight/RH_sub_03.nii
- HRF_parameters_Healthy_7T_Auburn/Whole-brain HRF data/ResponseHeight/RH_sub_04.nii
- HRF_parameters_Healthy_7T_Auburn/Whole-brain HRF data/ResponseHeight/RH_sub_05.nii
- HRF_parameters_Healthy_7T_Auburn/Whole-brain HRF data/ResponseHeight/RH_sub_06.nii
- HRF_parameters_Healthy_7T_Auburn/Whole-brain HRF data/ResponseHeight/RH_sub_07.nii
- HRF_parameters_Healthy_7T_Auburn/Whole-brain HRF data/ResponseHeight/RH_sub_08.nii
- HRF_parameters_Healthy_7T_Auburn/Whole-brain HRF data/ResponseHeight/RH_sub_09.nii
- HRF_parameters_Healthy_7T_Auburn/Whole-brain HRF data/ResponseHeight/RH_sub_10.nii
- HRF_parameters_Healthy_7T_Auburn/Whole-brain HRF data/ResponseHeight/RH_sub_11.nii
- HRF_parameters_Healthy_7T_Auburn/Whole-brain HRF data/ResponseHeight/RH_sub_12.nii
- HRF_parameters_Healthy_7T_Auburn/Whole-brain HRF data/ResponseHeight/RH_sub_13.nii
- HRF_parameters_Healthy_7T_Auburn/Whole-brain HRF data/ResponseHeight/RH_sub_14.nii
- HRF_parameters_Healthy_7T_Auburn/Whole-brain HRF data/ResponseHeight/RH_sub_15.nii
- HRF_parameters_Healthy_7T_Auburn/Whole-brain HRF data/ResponseHeight/RH_sub_16.nii
- HRF_parameters_Healthy_7T_Auburn/Whole-brain HRF data/ResponseHeight/RH_sub_17.nii
- HRF_parameters_Healthy_7T_Auburn/Whole-brain HRF data/ResponseHeight/RH_sub_18.nii
- HRF_parameters_Healthy_7T_Auburn/Whole-brain HRF data/ResponseHeight/RH_sub_19.nii
- HRF_parameters_Healthy_7T_Auburn/Whole-brain HRF data/ResponseHeight/RH_sub_20.nii
- HRF_parameters_Healthy_7T_Auburn/Whole-brain HRF data/ResponseHeight/RH_sub_21.nii
- HRF_parameters_Healthy_7T_Auburn/Whole-brain HRF data/ResponseHeight/RH_sub_22.nii
- HRF_parameters_Healthy_7T_Auburn/Whole-brain HRF data/ResponseHeight/RH_sub_23.nii
- HRF_parameters_Healthy_7T_Auburn/Whole-brain HRF data/ResponseHeight/RH_sub_24.nii
- HRF_parameters_Healthy_7T_Auburn/Whole-brain HRF data/ResponseHeight/RH_sub_25.nii
- HRF_parameters_Healthy_7T_Auburn/Whole-brain HRF data/ResponseHeight/RH_sub_26.nii
- HRF_parameters_Healthy_7T_Auburn/Whole-brain HRF data/ResponseHeight/RH_sub_27.nii
- HRF_parameters_Healthy_7T_Auburn/Whole-brain HRF data/ResponseHeight/RH_sub_28.nii
- HRF_parameters_Healthy_7T_Auburn/Whole-brain HRF data/ResponseHeight/RH_sub_29.nii
- HRF_parameters_Healthy_7T_Auburn/Whole-brain HRF data/ResponseHeight/RH_sub_30.nii
- HRF_parameters_Healthy_7T_Auburn/Whole-brain HRF data/ResponseHeight/RH_sub_31.nii
- HRF_parameters_Healthy_7T_Auburn/Whole-brain HRF data/ResponseHeight/RH_sub_32.nii
- HRF_parameters_Healthy_7T_Auburn/Whole-brain HRF data/ResponseHeight/RH_sub_33.nii
- HRF_parameters_Healthy_7T_Auburn/Whole-brain HRF data/ResponseHeight/RH_sub_34.nii
- HRF_parameters_Healthy_7T_Auburn/Whole-brain HRF data/ResponseHeight/RH_sub_35.nii
- HRF_parameters_Healthy_7T_Auburn/Whole-brain HRF data/ResponseHeight/RH_sub_36.nii
- HRF_parameters_Healthy_7T_Auburn/Whole-brain HRF data/ResponseHeight/RH_sub_37.nii
- HRF_parameters_Healthy_7T_Auburn/Whole-brain HRF data/ResponseHeight/RH_sub_38.nii
- HRF_parameters_Healthy_7T_Auburn/Whole-brain HRF data/ResponseHeight/RH_sub_39.nii
- HRF_parameters_Healthy_7T_Auburn/Whole-brain HRF data/ResponseHeight/RH_sub_40.nii
- HRF_parameters_Healthy_7T_Auburn/Whole-brain HRF data/ResponseHeight/RH_sub_41.nii
- HRF_parameters_Healthy_7T_Auburn/Whole-brain HRF data/ResponseHeight/RH_sub_42.nii
- HRF_parameters_Healthy_7T_Auburn/Whole-brain HRF data/ResponseHeight/RH_sub_43.nii
- HRF_parameters_Healthy_7T_Auburn/Whole-brain HRF data/ResponseHeight/RH_sub_44.nii
- HRF_parameters_Healthy_7T_Auburn/Whole-brain HRF data/ResponseHeight/RH_sub_45.nii
- HRF_parameters_Healthy_7T_Auburn/Whole-brain HRF data/ResponseHeight/RH_sub_46.nii
- HRF_parameters_Healthy_7T_Auburn/Whole-brain HRF data/ResponseHeight/RH_sub_47.nii
- HRF_parameters_Healthy_7T_Auburn/Whole-brain HRF data/TimeToPeak/
- HRF_parameters_Healthy_7T_Auburn/Whole-brain HRF data/TimeToPeak/TTP_sub_01.nii
- HRF_parameters_Healthy_7T_Auburn/Whole-brain HRF data/TimeToPeak/TTP_sub_02.nii
- HRF_parameters_Healthy_7T_Auburn/Whole-brain HRF data/TimeToPeak/TTP_sub_03.nii
- HRF_parameters_Healthy_7T_Auburn/Whole-brain HRF data/TimeToPeak/TTP_sub_04.nii
- HRF_parameters_Healthy_7T_Auburn/Whole-brain HRF data/TimeToPeak/TTP_sub_05.nii
- HRF_parameters_Healthy_7T_Auburn/Whole-brain HRF data/TimeToPeak/TTP_sub_06.nii
- HRF_parameters_Healthy_7T_Auburn/Whole-brain HRF data/TimeToPeak/TTP_sub_07.nii
- HRF_parameters_Healthy_7T_Auburn/Whole-brain HRF data/TimeToPeak/TTP_sub_08.nii
- HRF_parameters_Healthy_7T_Auburn/Whole-brain HRF data/TimeToPeak/TTP_sub_09.nii
- HRF_parameters_Healthy_7T_Auburn/Whole-brain HRF data/TimeToPeak/TTP_sub_10.nii
- HRF_parameters_Healthy_7T_Auburn/Whole-brain HRF data/TimeToPeak/TTP_sub_11.nii
- HRF_parameters_Healthy_7T_Auburn/Whole-brain HRF data/TimeToPeak/TTP_sub_12.nii
- HRF_parameters_Healthy_7T_Auburn/Whole-brain HRF data/TimeToPeak/TTP_sub_13.nii
- HRF_parameters_Healthy_7T_Auburn/Whole-brain HRF data/TimeToPeak/TTP_sub_14.nii
- HRF_parameters_Healthy_7T_Auburn/Whole-brain HRF data/TimeToPeak/TTP_sub_15.nii
- HRF_parameters_Healthy_7T_Auburn/Whole-brain HRF data/TimeToPeak/TTP_sub_16.nii
- HRF_parameters_Healthy_7T_Auburn/Whole-brain HRF data/TimeToPeak/TTP_sub_17.nii
- HRF_parameters_Healthy_7T_Auburn/Whole-brain HRF data/TimeToPeak/TTP_sub_18.nii
- HRF_parameters_Healthy_7T_Auburn/Whole-brain HRF data/TimeToPeak/TTP_sub_19.nii
- HRF_parameters_Healthy_7T_Auburn/Whole-brain HRF data/TimeToPeak/TTP_sub_20.nii
- HRF_parameters_Healthy_7T_Auburn/Whole-brain HRF data/TimeToPeak/TTP_sub_21.nii
- HRF_parameters_Healthy_7T_Auburn/Whole-brain HRF data/TimeToPeak/TTP_sub_22.nii
- HRF_parameters_Healthy_7T_Auburn/Whole-brain HRF data/TimeToPeak/TTP_sub_23.nii
- HRF_parameters_Healthy_7T_Auburn/Whole-brain HRF data/TimeToPeak/TTP_sub_24.nii
- HRF_parameters_Healthy_7T_Auburn/Whole-brain HRF data/TimeToPeak/TTP_sub_25.nii
- HRF_parameters_Healthy_7T_Auburn/Whole-brain HRF data/TimeToPeak/TTP_sub_26.nii
- HRF_parameters_Healthy_7T_Auburn/Whole-brain HRF data/TimeToPeak/TTP_sub_27.nii
- HRF_parameters_Healthy_7T_Auburn/Whole-brain HRF data/TimeToPeak/TTP_sub_28.nii
- HRF_parameters_Healthy_7T_Auburn/Whole-brain HRF data/TimeToPeak/TTP_sub_29.nii
- HRF_parameters_Healthy_7T_Auburn/Whole-brain HRF data/TimeToPeak/TTP_sub_30.nii
- HRF_parameters_Healthy_7T_Auburn/Whole-brain HRF data/TimeToPeak/TTP_sub_31.nii
- HRF_parameters_Healthy_7T_Auburn/Whole-brain HRF data/TimeToPeak/TTP_sub_32.nii
- HRF_parameters_Healthy_7T_Auburn/Whole-brain HRF data/TimeToPeak/TTP_sub_33.nii
- HRF_parameters_Healthy_7T_Auburn/Whole-brain HRF data/TimeToPeak/TTP_sub_34.nii
- HRF_parameters_Healthy_7T_Auburn/Whole-brain HRF data/TimeToPeak/TTP_sub_35.nii
- HRF_parameters_Healthy_7T_Auburn/Whole-brain HRF data/TimeToPeak/TTP_sub_36.nii
- HRF_parameters_Healthy_7T_Auburn/Whole-brain HRF data/TimeToPeak/TTP_sub_37.nii
- HRF_parameters_Healthy_7T_Auburn/Whole-brain HRF data/TimeToPeak/TTP_sub_38.nii
- HRF_parameters_Healthy_7T_Auburn/Whole-brain HRF data/TimeToPeak/TTP_sub_39.nii
- HRF_parameters_Healthy_7T_Auburn/Whole-brain HRF data/TimeToPeak/TTP_sub_40.nii
- HRF_parameters_Healthy_7T_Auburn/Whole-brain HRF data/TimeToPeak/TTP_sub_41.nii
- HRF_parameters_Healthy_7T_Auburn/Whole-brain HRF data/TimeToPeak/TTP_sub_42.nii
- HRF_parameters_Healthy_7T_Auburn/Whole-brain HRF data/TimeToPeak/TTP_sub_43.nii
- HRF_parameters_Healthy_7T_Auburn/Whole-brain HRF data/TimeToPeak/TTP_sub_44.nii
- HRF_parameters_Healthy_7T_Auburn/Whole-brain HRF data/TimeToPeak/TTP_sub_45.nii
- HRF_parameters_Healthy_7T_Auburn/Whole-brain HRF data/TimeToPeak/TTP_sub_46.nii
- HRF_parameters_Healthy_7T_Auburn/Whole-brain HRF data/TimeToPeak/TTP_sub_47.nii
