# Supplementary material for: Parameterized hemodynamic response function data of healthy individuals obtained from resting-state functional MRI in a 7T MRI scanner
Source: Data Brief. 2018 Jan 6;17:1175–9. doi: 10.1016/j.dib.2018.01.003 (PMC5988211; doi:10.1016/j.dib.2018.01.003)
Supplement: Supplementary file 1 — Supplementary material [file mmc1.zip › HRF_parameters_Healthy_7T_Auburn/Power-264 template data/Power264_template_DMN.xls]

## Sheet: 264 ROIs
Power et. al. (Neuron, 2011) 264 regions functional template: this table provides information about the 58 default mode network regions.
		MNI coordinates		ROI Name (in different atlases)
ROI	X	Y	Z
1	-40.5	-75.27	25.8	'Left Cerebrum'	'Temporal Lobe'	'Middle Temporal Gyrus'	'White Matter'	'undefined'	'Occipital_Mid_L (aal)'
2	5.55	66.69	-3.55	'Inter-Hemispheric'	'undefined'	'undefined'	'undefined'	'undefined'	'Frontal_Med_Orb_R (aal)'
3	8.36	47.59	-15.18	'Right Cerebrum'	'Frontal Lobe'	'Medial Frontal Gyrus'	'White Matter'	'undefined'	'Rectus_R (aal)'
4	-12.6	-39.64	0.93	'Left Cerebrum'	'Limbic Lobe'	'Parahippocampa Gyrus'	'White Matter'	'undefined'	'Precuneus_L (aal)'
5	-17.65	63.19	-9.17	'Left Cerebrum'	'Frontal Lobe'	'Superior Frontal Gyrus'	'Gray Matter'	'brodmann area 11'	'Frontal_Sup_Orb_L (aal)'
6	-45.79	-60.69	20.85	'Left Cerebrum'	'Temporal Lobe'	'Middle Temporal Gyrus'	'Gray Matter'	'brodmann area 39'	'Temporal_Mid_L (aal)'
7	43.43	-72.21	28	'Right Cerebrum'	'Temporal Lobe'	'Middle Temporal Gyrus'	'White Matter'	'undefined'	'Occipital_Mid_R (aal)'
8	-43.58	11.99	-34.15	'Left Cerebrum'	'Temporal Lobe'	'Superior Temporal Gyrus'	'Gray Matter'	'brodmann area 38'	'Temporal_Pole_Mid_L (aal)'
9	45.64	16.2	-30.02	'Right Cerebrum'	'Temporal Lobe'	'Superior Temporal Gyrus'	'White Matter'	'undefined'	'Temporal_Pole_Mid_R (aal)'
10	-68.47	-22.66	-15.74	'undefined'	'undefined'	'undefined'	'undefined'	'undefined'	'Temporal_Mid_L (aal)'
11	-44.45	-64.64	34.78	'Left Cerebrum'	'Parietal Lobe'	'Angular Gyrus'	'White Matter'	'undefined'	'Angular_L (aal)'
12	-39.05	-74.95	43.72	'undefined'	'undefined'	'undefined'	'undefined'	'undefined'	'Angular_L (aal)'
13	-6.84	-54.9	27.05	'Left Cerebrum'	'Limbic Lobe'	'Cingulate Gyrus'	'White Matter'	'undefined'	'Precuneus_L (aal)'
14	5.91	-58.82	35.45	'Right Cerebrum'	'Parietal Lobe'	'Precuneus'	'White Matter'	'undefined'	'Precuneus_R (aal)'
15	-11.29	-56.2	15.6	'Left Cerebrum'	'Limbic Lobe'	'Posterior Cingulate'	'White Matter'	'undefined'	'Precuneus_L (aal)'
16	-2.94	-48.79	12.87	'Left Cerebrum'	'Limbic Lobe'	'Posterior Cingulate'	'White Matter'	'undefined'	'Precuneus_L (aal)'
17	7.94	-48.37	30.57	'Right Cerebrum'	'Limbic Lobe'	'Cingulate Gyrus'	'Gray Matter'	'brodmann area 31'	'Cingulum_Mid_R (aal)'
18	15.12	-63.09	25.98	'Right Cerebrum'	'Occipital Lobe'	'Precuneus'	'Gray Matter'	'brodmann area 31'	'Precuneus_R (aal)'
19	-2.2	-36.68	43.85	'Left Cerebrum'	'Limbic Lobe'	'Cingulate Gyrus'	'Gray Matter'	'brodmann area 31'	'Cingulum_Mid_L (aal)'
20	10.77	-53.83	17.09	'Right Cerebrum'	'Limbic Lobe'	'Posterior Cingulate'	'White Matter'	'undefined'	'Precuneus_R (aal)'
21	52.04	-59.37	35.52	'Right Cerebrum'	'Parietal Lobe'	'Angular Gyrus'	'White Matter'	'undefined'	'Angular_R (aal)'
22	23.33	33.07	47.68	'Right Cerebrum'	'Frontal Lobe'	'Middle Frontal Gyrus'	'Gray Matter'	'brodmann area 8'	'Frontal_Sup_R (aal)'
23	-10.09	39.09	52.29	'Left Cerebrum'	'Frontal Lobe'	'Superior Frontal Gyrus'	'White Matter'	'undefined'	'Frontal_Sup_Medial_L (aal)'
24	-16.4	28.52	53.05	'Left Cerebrum'	'Frontal Lobe'	'Superior Frontal Gyrus'	'Gray Matter'	'brodmann area 8'	'Frontal_Sup_L (aal)'
25	-35.36	19.86	50.8	'Left Cerebrum'	'Frontal Lobe'	'Middle Frontal Gyrus'	'Gray Matter'	'brodmann area 8'	'Frontal_Mid_L (aal)'
26	22.11	39.21	38.9	'Right Cerebrum'	'Frontal Lobe'	'Superior Frontal Gyrus'	'Gray Matter'	'brodmann area 9'	'Frontal_Sup_R (aal)'
27	12.73	54.87	38.19	'Right Cerebrum'	'Frontal Lobe'	'Superior Frontal Gyrus'	'Gray Matter'	'brodmann area 9'	'Frontal_Sup_R (aal)'
28	-10.33	54.63	38.71	'Left Cerebrum'	'Frontal Lobe'	'Superior Frontal Gyrus'	'Gray Matter'	'brodmann area 9'	'Frontal_Sup_L (aal)'
29	-19.78	45.07	39.48	'Left Cerebrum'	'Frontal Lobe'	'Superior Frontal Gyrus'	'White Matter'	'undefined'	'Frontal_Sup_L (aal)'
30	5.94	54.42	16.18	'Right Cerebrum'	'Frontal Lobe'	'Medial Frontal Gyrus'	'undefined'	'undefined'	'Frontal_Sup_Medial_R (aal)'
31	6.11	63.98	21.96	'Right Cerebrum'	'Frontal Lobe'	'Medial Frontal Gyrus'	'Gray Matter'	'brodmann area 10'	'Frontal_Sup_Medial_R (aal)'
32	-7.04	50.82	-1.29	'Left Cerebrum'	'Frontal Lobe'	'Medial Frontal Gyrus'	'White Matter'	'undefined'	'Cingulum_Ant_L (aal)'
33	8.8	54.23	3.45	'Right Cerebrum'	'Frontal Lobe'	'Medial Frontal Gyrus'	'Gray Matter'	'undefined'	'Frontal_Sup_Medial_R (aal)'
34	-3.06	44.41	-9.46	'Left Cerebrum'	'Frontal Lobe'	'Medial Frontal Gyrus'	'Gray Matter'	'brodmann area 11'	'Frontal_Med_Orb_L (aal)'
35	7.51	42.49	-5.35	'Right Cerebrum'	'Frontal Lobe'	'Medial Frontal Gyrus'	'Gray Matter'	'brodmann area 10'	'Frontal_Med_Orb_R (aal)'
36	-11.06	44.62	7.61	'Left Cerebrum'	'Frontal Lobe'	'Medial Frontal Gyrus'	'Gray Matter'	'brodmann area 10'	'Cingulum_Ant_L (aal)'
37	-2.06	37.85	36.34	'Left Cerebrum'	'Frontal Lobe'	'Medial Frontal Gyrus'	'Gray Matter'	'brodmann area 9'	'Frontal_Sup_Medial_L (aal)'
38	-2.5	41.7	16.05	'Left Cerebrum'	'Limbic Lobe'	'Anterior Cingulate'	'Gray Matter'	'brodmann area 32'	'Cingulum_Ant_L (aal)'
39	-20.16	63.65	19.39	'Left Cerebrum'	'Frontal Lobe'	'Superior Frontal Gyrus'	'Gray Matter'	'brodmann area 10'	'Frontal_Sup_L (aal)'
40	-7.55	48.08	23.18	'Left Cerebrum'	'Frontal Lobe'	'Medial Frontal Gyrus'	'White Matter'	'undefined'	'Frontal_Sup_Medial_L (aal)'
41	64.64	-11.8	-19.3	'Right Cerebrum'	'Temporal Lobe'	'Inferior Temporal Gyrus'	'Gray Matter'	'brodmann area 21'	'Temporal_Mid_R (aal)'
42	-55.72	-12.96	-10.24	'Left Cerebrum'	'Temporal Lobe'	'Middle Temporal Gyrus'	'White Matter'	'undefined'	'Temporal_Mid_L (aal)'
43	-57.75	-29.7	-3.94	'Left Cerebrum'	'Temporal Lobe'	'Middle Temporal Gyrus'	'White Matter'	'undefined'	'Temporal_Mid_L (aal)'
44	64.8	-30.55	-8.7	'Right Cerebrum'	'Temporal Lobe'	'Middle Temporal Gyrus'	'White Matter'	'undefined'	'Temporal_Mid_R (aal)'
45	-68.3	-41.41	-5.14	'undefined'	'undefined'	'Middle Temporal Gyrus'	'undefined'	'undefined'	'Temporal_Mid_L (aal)'
46	13.08	29.99	58.65	'Right Cerebrum'	'Frontal Lobe'	'Superior Frontal Gyrus'	'Gray Matter'	'brodmann area 6'	'Frontal_Sup_Medial_R (aal)'
47	12.25	35.63	20.3	'Right Cerebrum'	'Limbic Lobe'	'Anterior Cingulate'	'Gray Matter'	'brodmann area 32'	'Cingulum_Ant_R (aal)'
48	52.16	-2.43	-16.4	'Right Cerebrum'	'Temporal Lobe'	'Middle Temporal Gyrus'	'White Matter'	'undefined'	'Temporal_Mid_R (aal)'
49	-26.44	-39.95	-8.26	'Left Cerebrum'	'Limbic Lobe'	'Parahippocampa Gyrus'	'White Matter'	'undefined'	'ParaHippocampal_L (aal)'
50	26.94	-37.34	-12.76	'Right Cerebrum'	'Limbic Lobe'	'Parahippocampa Gyrus'	'White Matter'	'undefined'	'Fusiform_R (aal)'
51	-33.93	-38.06	-15.6	'Left Cerebrum'	'Temporal Lobe'	'Fusiform Gyrus'	'Gray Matter'	'brodmann area 37'	'Fusiform_L (aal)'
52	28.46	-76.56	-31.64	'Right Cerebellum'	'Cerebellum Posterior Lobe'	'Uvula'	'undefined'	'undefined'	'Cerebelum_Crus1_R (aal)'
53	51.9	6.81	-29.61	'Right Cerebrum'	'Temporal Lobe'	'Middle Temporal Gyrus'	'White Matter'	'undefined'	'Temporal_Pole_Mid_R (aal)'
54	-52.89	2.55	-27.06	'Left Cerebrum'	'Temporal Lobe'	'Middle Temporal Gyrus'	'White Matter'	'undefined'	'Temporal_Mid_L (aal)'
55	46.68	-50.08	28.76	'Right Cerebrum'	'Parietal Lobe'	'Supramarginal Gyrus'	'White Matter'	'undefined'	'Angular_R (aal)'
56	-49.3	-42.15	0.83	'Left Cerebrum'	'Temporal Lobe'	'Middle Temporal Gyrus'	'White Matter'	'undefined'	'Temporal_Mid_L (aal)'
57	-46.17	31.26	-13.03	'Left Cerebrum'	'Frontal Lobe'	'Inferior Frontal Gyrus'	'Gray Matter'	'brodmann area 47'	'Frontal_Inf_Orb_L (aal)'
58	49.26	35.47	-12.2	'Right Cerebrum'	'Frontal Lobe'	'Inferior Frontal Gyrus'	'White Matter'	'undefined'	'Frontal_Inf_Orb_R (aal)'
